# Supplementary material for: Physics-aware differentiable design of magnetically actuated kirigami for shape morphing
Source: Nat Commun. 2023 Dec 21;14:8516. doi: 10.1038/s41467-023-44303-x (PMC10739944; doi:10.1038/s41467-023-44303-x)
Supplement: Supplementary file 13 — Source Data [file 41467_2023_44303_MOESM13_ESM.xlsx]

## Sheet: Fig. 2h
Deployed Angle	Elastic energy (J)	Magnetic energy (J)	Total energy (J)
0	0	-1.6623e-08	-1.6623e-08
2	9.22543e-07	-0.000150644	-0.000149722
4	3.69081e-06	-0.000301219	-0.000297529
6	8.30759e-06	-0.000451698	-0.00044339
8	1.47778e-05	-0.000602034	-0.000587256
10	2.31083e-05	-0.000752182	-0.000729074
12	3.33083e-05	-0.000902099	-0.00086879
14	4.53892e-05	-0.00105174	-0.00100635
16	5.93643e-05	-0.00120106	-0.00114169
18	7.52494e-05	-0.00135001	-0.00127476
20	9.30625e-05	-0.00149855	-0.00140548
22	0.000112824	-0.00164663	-0.00153381
24	0.000134556	-0.00179421	-0.00165966
26	0.000158285	-0.00194125	-0.00178297
28	0.000184036	-0.0020877	-0.00190366
30	0.000211842	-0.00223351	-0.00202167
32	0.000241734	-0.00237865	-0.00213692
34	0.000273748	-0.00252306	-0.00224932
36	0.000307921	-0.00266671	-0.00235879
38	0.000344296	-0.00280955	-0.00246525
40	0.000382914	-0.00295153	-0.00256862
42	0.000423824	-0.00309262	-0.0026688
44	0.000467075	-0.00323277	-0.00276569
46	0.000512719	-0.00337193	-0.00285921
48	0.000560813	-0.00351006	-0.00294925
50	0.000611414	-0.00364713	-0.00303572
52	0.000664587	-0.00378309	-0.0031185
54	0.000720396	-0.0039179	-0.0031975
56	0.00077891	-0.00405151	-0.0032726
58	0.000840202	-0.00418389	-0.00334369
60	0.000904347	-0.004315	-0.00341065
62	0.000971425	-0.0044448	-0.00347337
64	0.00104152	-0.00457325	-0.00353173
66	0.00111471	-0.00470031	-0.00358559
68	0.0011911	-0.00482594	-0.00363484
70	0.00127077	-0.00495012	-0.00367934
72	0.00135383	-0.00507279	-0.00371896
74	0.00144036	-0.00519393	-0.00375357
76	0.00153048	-0.0053135	-0.00378302
78	0.00162429	-0.00543148	-0.00380718
80	0.00172191	-0.00554781	-0.0038259
82	0.00182343	-0.00566248	-0.00383905
84	0.00192898	-0.00577544	-0.00384646
86	0.00203867	-0.00588667	-0.00384801
88	0.00215261	-0.00599614	-0.00384352
90	0.00227094	-0.0061038	-0.00383286
92	0.00239376	-0.00620964	-0.00381588
94	0.00252119	-0.00631362	-0.00379242
96	0.00265336	-0.0064157	-0.00376234
98	0.00279037	-0.00651585	-0.00372548
100	0.00293234	-0.00661405	-0.00368171
102	0.00307938	-0.00671025	-0.00363088
104	0.00323158	-0.00680443	-0.00357285
106	0.00338905	-0.00689654	-0.00350749
108	0.00355187	-0.00698655	-0.00343468
110	0.00372012	-0.00707442	-0.00335431
112	0.00389385	-0.00716012	-0.00326627
114	0.00407313	-0.0072436	-0.00317047
116	0.00425798	-0.00732482	-0.00306684
118	0.00444841	-0.00740373	-0.00295532
120	0.00464441	-0.0074803	-0.00283589

## Sheet: Fig.4e
Deployed Angle	Elastic energy (J)	Magnetic energy (J)	Total energy (J)
0	2.1704e-07	0.0071372	0.00713742
2.44898	1.34681e-06	0.00708504	0.00708639
4.89796	5.45048e-06	0.00699468	0.00700013
7.34694	1.23116e-05	0.0069016	0.00691392
9.79592	2.19343e-05	0.00680584	0.00682778
12.2449	3.43269e-05	0.00670744	0.00674176
14.6939	4.95021e-05	0.00660642	0.00665592
17.1429	6.74773e-05	0.00650282	0.00657029
19.5918	8.82754e-05	0.00639667	0.00648494
22.0408	0.000111925	0.00628799	0.00639992
24.4898	0.00013846	0.00617682	0.00631528
26.9388	0.000167924	0.00606318	0.00623111
29.3878	0.000200365	0.00594711	0.00614747
31.8367	0.00023584	0.00582862	0.00606446
34.2857	0.000274416	0.00570775	0.00598216
36.7347	0.000316168	0.00558454	0.0059007
39.1837	0.000361182	0.00545902	0.0058202
41.6327	0.000409556	0.00533124	0.00574079
44.0816	0.000461397	0.00520124	0.00566264
46.5306	0.000516826	0.00506907	0.0055859
48.9796	0.000575977	0.0049348	0.00551078
51.4286	0.000638997	0.00479848	0.00543748
53.8776	0.000706048	0.00466018	0.00536623
56.3265	0.000777306	0.00451998	0.00529729
58.7755	0.000852959	0.00437796	0.00523092
61.2245	0.000933213	0.00423419	0.00516741
63.6735	0.00101829	0.00408878	0.00510707
66.1224	0.0011084	0.00394182	0.00505023
68.5714	0.00120381	0.00379342	0.00499723
71.0204	0.00130475	0.00364368	0.00494842
73.4694	0.00141146	0.00349271	0.00490418
75.9184	0.0015242	0.00334064	0.00486485
78.3673	0.0016432	0.0031876	0.0048308
80.8163	0.00176867	0.0030337	0.00480236
83.2653	0.00190079	0.00287908	0.00477986
85.7143	0.0020397	0.00272388	0.00476358
88.1633	0.00218548	0.00256825	0.00475373
90.6122	0.00233814	0.00241234	0.00475048
93.0612	0.00249761	0.0022563	0.00475391
95.5102	0.00266375	0.0021003	0.00476405
97.9592	0.00283632	0.0019445	0.00478082
100.408	0.003015	0.00178908	0.00480408
102.857	0.00319944	0.0016342	0.00483363
105.306	0.00338921	0.00148003	0.00486924
107.755	0.00358388	0.00132674	0.00491062
110.204	0.00378302	0.00117449	0.00495751
112.653	0.0039862	0.00102343	0.00500962
115.102	0.00419303	0.000873684	0.00506672
117.551	0.00440319	0.000725381	0.00512857
120	0.00461643	0.000578616	0.00519504

## Sheet: Fig.6c
Deployed Angle	Elastic energy (J)	Magnetic energy (J)	Total energy (J)	Magnetic field orientation
0.2	0.00250556	-0.0068697	-0.00436414	Negative
11.7437	0.00190089	-0.00625678	-0.00435589	Negative
21.4874	0.00140409	-0.00559865	-0.00419455	Negative
31.2311	0.00100005	-0.00490006	-0.00390001	Negative
40.9748	0.000676534	-0.00416606	-0.00348953	Negative
50.7185	0.000423837	-0.00340196	-0.00297813	Negative
60.4622	0.000234495	-0.00261328	-0.00237878	Negative
70.2059	0.000102999	-0.00180571	-0.00170271	Negative
79.9497	2.55685e-05	-0.000985086	-0.000959518	Negative
89.6934	0	-0.000157349	-0.000157349	Negative	Field switching
89.6934	0	0.000157349	0.000157349	Positive
99.7052	2.69988e-05	-0.000694294	-0.000667295	Positive
109.717	0.000108804	-0.00154064	-0.00143183	Positive
119.729	0.000247878	-0.00237523	-0.00212735	Positive
129.741	0.000448449	-0.0031917	-0.00274325	Positive
139.753	0.000716703	-0.00398384	-0.00326714	Positive
149.764	0.00106104	-0.00474561	-0.00368457	Positive
159.776	0.00149244	-0.00547124	-0.0039788	Positive
169.788	0.00202499	-0.00615533	-0.0040911	Positive
179.8	0.00268704	-0.00677814	-0.0040911	Positive

## Sheet: Fig.6f
Deployed Angle	Elastic energy (J)	Magnetic energy (J)	Total energy (J)	Magnetic field orientation
0.2	0.00514061	-0.00740426	-0.00226365	Negative
14.9704	0.00378799	-0.00572798	-0.00194	Negative
27.9409	0.0027233	-0.0039784	-0.0012551	Negative
40.9113	0.00189369	-0.0021779	-0.000284212	Negative
53.8817	0.00125518	-0.000349528	0.000905656	Negative
66.8522	0.00077335	0.00148332	0.00225667	Negative
79.8226	0.000422389	0.00329718	0.00371957	Negative
92.793	0.000183839	0.00506884	0.00525268	Negative
105.763	4.53879e-05	0.00677564	0.00682103	Negative
118.734	0	0.00839572	0.00839572	Negative	Field switching
118.734	0	-0.00839572	-0.00839572	Positive
125.519	1.23831e-05	-0.00920167	-0.00918929	Positive
132.304	4.97023e-05	-0.00997537	-0.00992567	Positive
139.089	0.00011247	-0.0107141	-0.0106016	Positive
145.874	0.000201552	-0.0114153	-0.0112137	Positive
152.66	0.000318188	-0.0120765	-0.0117583	Positive
159.445	0.00046401	-0.0126953	-0.0122313	Positive
166.23	0.000641082	-0.0132697	-0.0126286	Positive
173.015	0.000851934	-0.0137975	-0.0129456	Positive
179.8	0.00109901	-0.0142765	-0.0131775	Positive

## Sheet: Supplementary Figure 3f
FEA Model		Linear Model		Nonlinear Model
Bending Angle	Moment Magnitude (Nm)	Bending Angle	Moment Magnitude (Nm)	Bending Angle	Moment Magnitude (Nm)
0	0	0	0	0	0
0.0115542	1.6e-08	1.81818	2.74175e-06	1.81818	2.74129e-06
0.0231082	3.2e-08	3.63636	5.48351e-06	3.63636	5.47978e-06
0.0404391	5.6e-08	5.45455	8.22526e-06	5.45455	8.21272e-06
0.066435	9.2e-08	7.27273	1.0967e-05	7.27273	1.09373e-05
0.105428	1.46e-07	9.09091	1.37088e-05	9.09091	1.3651e-05
0.163915	2.27e-07	10.9091	1.64505e-05	10.9091	1.6351e-05
0.251641	3.48501e-07	12.7273	1.91923e-05	12.7273	1.90348e-05
0.383218	5.3075e-07	14.5455	2.1934e-05	14.5455	2.17e-05
0.580561	8.04125e-07	16.3636	2.46758e-05	16.3636	2.43442e-05
0.876528	1.21419e-06	18.1818	2.74175e-05	18.1818	2.69653e-05
1.32038	1.82928e-06	20	3.01593e-05	20	2.9561e-05
1.98594	2.75192e-06	21.8182	3.2901e-05	21.8182	3.21294e-05
2.98394	4.13589e-06	23.6364	3.56428e-05	23.6364	3.46686e-05
4.48051	6.21182e-06	25.4545	3.83846e-05	25.4545	3.71771e-05
6.72538	9.32574e-06	27.2727	4.11263e-05	27.2727	3.96531e-05
10.0969	1.39966e-05	29.0909	4.38681e-05	29.0909	4.20953e-05
15.1767	2.10029e-05	30.9091	4.66098e-05	30.9091	4.45025e-05
21.021	2.90029e-05	32.7273	4.93516e-05	32.7273	4.68734e-05
26.9437	3.70029e-05	34.5455	5.20933e-05	34.5455	4.92072e-05
32.9901	4.50029e-05	36.3636	5.48351e-05	36.3636	5.1503e-05
39.2013	5.30029e-05	38.1818	5.75768e-05	38.1818	5.376e-05
45.6346	6.10029e-05	40	6.03186e-05	40	5.59778e-05
52.3661	6.90029e-05	41.8182	6.30603e-05	41.8182	5.81558e-05
59.4919	7.70029e-05	43.6364	6.58021e-05	43.6364	6.02937e-05
67.1352	8.50029e-05	45.4545	6.85438e-05	45.4545	6.23912e-05
75.2471	9.30029e-05	47.2727	7.12856e-05	47.2727	6.44483e-05
83.8931	0.000101003	49.0909	7.40273e-05	49.0909	6.6465e-05
93.7502	0.000109003	50.9091	7.67691e-05	50.9091	6.84412e-05
105.334	0.000117003	52.7273	7.95109e-05	52.7273	7.03771e-05
119.09	0.000125003	54.5455	8.22526e-05	54.5455	7.22729e-05
136.75	0.000133003	56.3636	8.49944e-05	56.3636	7.4129e-05
138.616	0.000135003	58.1818	8.77361e-05	58.1818	7.59455e-05
144.798	0.000137003	60	9.04779e-05	60	7.77231e-05
150.835	0.000139003	61.8182	9.32196e-05	61.8182	7.94621e-05
151.952	0.000139503	63.6364	9.59614e-05	63.6364	8.11629e-05
153.521	0.000140003	65.4545	9.87031e-05	65.4545	8.28262e-05
157.331	0.000140753	67.2727	0.000101445	67.2727	8.44525e-05
158.055	0.000141503	69.0909	0.000104187	69.0909	8.60424e-05
160.155	0.000142253	70.9091	0.000106928	70.9091	8.75965e-05
162.088	0.000143003	72.7273	0.00010967	72.7273	8.91154e-05
165.891	0.000144128	74.5455	0.000112412	74.5455	9.05999e-05
171.679	0.000145815	76.3636	0.000115154	76.3636	9.20505e-05
180	0.00014695	78.1818	0.000117895	78.1818	9.3468e-05
		80	0.000120637	80	9.4853e-05
		81.8182	0.000123379	81.8182	9.62063e-05
		83.6364	0.000126121	83.6364	9.75285e-05
		85.4545	0.000128862	85.4545	9.88203e-05
		87.2727	0.000131604	87.2727	0.000100082
		89.0909	0.000134346	89.0909	0.000101316
		90.9091	0.000137088	90.9091	0.00010252
		92.7273	0.000139829	92.7273	0.000103697
		94.5455	0.000142571	94.5455	0.000104848
		96.3636	0.000145313	96.3636	0.000105971
		98.1818	0.000148055	98.1818	0.00010707
		100	0.000150796	100	0.000108143
		101.818	0.000153538	101.818	0.000109192
		103.636	0.00015628	103.636	0.000110216
		105.455	0.000159022	105.455	0.000111218
		107.273	0.000161763	107.273	0.000112197
		109.091	0.000164505	109.091	0.000113155
		110.909	0.000167247	110.909	0.00011409
		112.727	0.000169989	112.727	0.000115005
		114.545	0.00017273	114.545	0.0001159
		116.364	0.000175472	116.364	0.000116774
		118.182	0.000178214	118.182	0.00011763
		120	0.000180956	120	0.000118466
		121.818	0.000183697	121.818	0.000119284
		123.636	0.000186439	123.636	0.000120085
		125.455	0.000189181	125.455	0.000120868
		127.273	0.000191923	127.273	0.000121634
		129.091	0.000194665	129.091	0.000122384
		130.909	0.000197406	130.909	0.000123117
		132.727	0.000200148	132.727	0.000123835
		134.545	0.00020289	134.545	0.000124538
		136.364	0.000205632	136.364	0.000125226
		138.182	0.000208373	138.182	0.0001259
		140	0.000211115	140	0.000126559
		141.818	0.000213857	141.818	0.000127205
		143.636	0.000216599	143.636	0.000127838
		145.455	0.00021934	145.455	0.000128457
		147.273	0.000222082	147.273	0.000129064
		149.091	0.000224824	149.091	0.000129659
		150.909	0.000227566	150.909	0.000130241
		152.727	0.000230307	152.727	0.000130812
		154.545	0.000233049	154.545	0.000131372
		156.364	0.000235791	156.364	0.00013192
		158.182	0.000238533	158.182	0.000132457
		160	0.000241274	160	0.000132984
		161.818	0.000244016	161.818	0.000133501
		163.636	0.000246758	163.636	0.000134007
		165.455	0.0002495	165.455	0.000134504
		167.273	0.000252241	167.273	0.000134991
		169.091	0.000254983	169.091	0.000135469
		170.909	0.000257725	170.909	0.000135938
		172.727	0.000260467	172.727	0.000136397
		174.545	0.000263208	174.545	0.000136849
		176.364	0.00026595	176.364	0.000137291
		178.182	0.000268692	178.182	0.000137726
		180	0.000271434	180	0.000138152

## Sheet: Supplementary Figure 7h
Deployed Angle	Elastic energy (J)	Magnetic energy (J)	Total energy (J)
0.02	1.07202e-06	0.00168738	0.00168846
11.7437	3.71646e-05	0.000862545	0.00089971
21.4874	0.000125447	3.14746e-05	0.000156922
31.2311	0.000268439	-0.000799825	-0.000531386
40.9748	0.000470257	-0.00162535	-0.00115509
50.7185	0.000736795	-0.00243913	-0.00170234
60.4622	0.00107595	-0.00323529	-0.00215934
70.2059	0.00149792	-0.00400808	-0.00251016
79.9497	0.0020155	-0.00475191	-0.0027364
89.6934	0.00264443	-0.0054614	-0.00281697
99.7052	0.00342645	-0.00614925	-0.0027228
109.717	0.00436957	-0.0067902	-0.00242062
119.729	0.00549987	-0.00737933	-0.00187947
129.741	0.00684363	-0.00791217	-0.00106854
139.753	0.00842329	-0.00838465	3.86361e-05
149.764	0.010251	-0.00879318	0.00145782
159.776	0.0123208	-0.00913464	0.00318615
169.788	0.0146021	-0.00940644	0.00519565
179.8	0.0167359	-0.00959638	0.0071395

## Sheet: Supplementary Figure 7i
Deployed Angle	Elastic energy (J)	Magnetic energy (J)	Total energy (J)
0.02	0.0165855	-0.00168738	0.0148981
11.7437	0.014239	-0.000862545	0.0133765
21.4874	0.0120463	-3.14746e-05	0.0120148
31.2311	0.0100581	0.000799825	0.0108579
40.9748	0.00830042	0.00162535	0.00992577
50.7185	0.00677728	0.00243913	0.00921641
60.4622	0.00547669	0.00323529	0.00871198
70.2059	0.0043778	0.00400808	0.00838588
79.9497	0.00345638	0.00475191	0.00820828
89.6934	0.00268836	0.0054614	0.00814975
99.7052	0.00203594	0.00614925	0.00818519
109.717	0.00150174	0.0067902	0.00829194
119.729	0.00106864	0.00737933	0.00844797
129.741	0.000722734	0.00791217	0.00863491
139.753	0.000453068	0.00838465	0.00883772
149.764	0.000251208	0.00879318	0.00904439
159.776	0.000110944	0.00913464	0.00924558
169.788	2.80156e-05	0.00940644	0.00943446
179.8	1.4833e-06	0.00959638	0.00959787

## Sheet: Supplementary Figure 8d
Deployed Angle	Elastic energy (J)	Magnetic energy (J)	Total energy (J)	Magnetic field orientation
0.2	0.00250556	-0.00168738	0.000818179	Negative
11.7437	0.00190089	-0.000862545	0.00103835	Negative
21.4874	0.00140409	-3.14746e-05	0.00137262	Negative
31.2311	0.00100005	0.000799825	0.00179988	Negative
40.9748	0.000676534	0.00162535	0.00230188	Negative
50.7185	0.000423837	0.00243913	0.00286297	Negative
60.4622	0.000234495	0.00323529	0.00346979	Negative
70.2059	0.000102999	0.00400808	0.00411108	Negative
79.9497	2.55685e-05	0.00475191	0.00477747	Negative
89.6934	0	0.0054614	0.0054614	Negative	Field switching
89.6934	0	-0.0054614	-0.0054614	Positive
99.7052	2.69988e-05	-0.00614925	-0.00612225	Positive
109.717	0.000108804	-0.0067902	-0.00668139	Positive
119.729	0.000247878	-0.00737933	-0.00713145	Positive
129.741	0.000448449	-0.00791217	-0.00746372	Positive
139.753	0.000716703	-0.00838465	-0.00766795	Positive
149.764	0.00106104	-0.00879318	-0.00773214	Positive
159.776	0.00149244	-0.00913464	-0.0076422	Positive
169.788	0.00202499	-0.00940644	-0.00738145	Positive
179.8	0.00268704	-0.00959638	-0.00690934	Positive

## Sheet: Supplementary Figure 8h
Deployed Angle	Elastic energy (J)	Magnetic energy (J)	Total energy (J)	Magnetic field orientation
0.2	0.00250556	-0.0068697	-0.00436414	Negative
11.7437	0.00190089	-0.00625678	-0.00435589	Negative
21.4874	0.00140409	-0.00559865	-0.00419455	Negative
31.2311	0.00100005	-0.00490006	-0.00390001	Negative
40.9748	0.000676534	-0.00416606	-0.00348953	Negative
50.7185	0.000423837	-0.00340196	-0.00297813	Negative
60.4622	0.000234495	-0.00261328	-0.00237878	Negative
70.2059	0.000102999	-0.00180571	-0.00170271	Negative
79.9497	2.55685e-05	-0.000985086	-0.000959518	Negative
89.6934	0	-0.000157349	-0.000157349	Negative	Field switching
89.6934	0	0.000157349	0.000157349	Positive
99.7052	2.69988e-05	-0.000694294	-0.000667295	Positive
109.717	0.000108804	-0.00154064	-0.00143183	Positive
119.729	0.000247878	-0.00237523	-0.00212735	Positive
129.741	0.000448449	-0.0031917	-0.00274325	Positive
139.753	0.000716703	-0.00398384	-0.00326714	Positive
149.764	0.00106104	-0.00474561	-0.00368457	Positive
159.776	0.00149244	-0.00547124	-0.0039788	Positive
169.788	0.00202499	-0.00615533	-0.0040911	Positive
179.8	0.00268704	-0.00677814	-0.0040911	Positive
